# Supplementary material for: Micromyzus platycerii sp. n. (Hemiptera, Aphididae) – a new fern-feeding aphid species from Thailand
Source: Zookeys. 2014 Nov 21;(456):49–57. doi: 10.3897/zookeys.456.8598 (PMC4329398; doi:10.3897/zookeys.456.8598)
Supplement: XML Treatment for Micromyzus platycerii [file zookeys.456.8598-treatment1.xml]

<!DOCTYPE tp:taxon-treatment
  PUBLIC "-//TaxonX//DTD Taxonomic Treatment Publishing DTD v0 20100105//EN" "tax-treatment-NSO.dtd">
<tp:taxon-treatment xmlns:tp="http://www.plazi.org/taxpub"><tp:treatment-meta><kwd-group><label>Taxon classification</label><kwd><named-content content-type="kingdom">Animalia</named-content></kwd><kwd><named-content content-type="order">Hemiptera</named-content></kwd><kwd><named-content content-type="family">Aphididae</named-content></kwd></kwd-group><mixed-citation publication-type="journal"><person-group><name><surname>Mróz</surname><given-names>Ewa</given-names></name><name><surname>Depa</surname><given-names>Łukasz</given-names></name><name><surname>Artchawakom</surname><given-names>Taksin</given-names></name><name><surname>Gorczyca</surname><given-names>Jacek</given-names></name></person-group><article-title><italic><tp:taxon-name><tp:taxon-name-part taxon-name-part-type="genus">Micromyzus</tp:taxon-name-part> <tp:taxon-name-part taxon-name-part-type="species">platycerii</tp:taxon-name-part></tp:taxon-name></italic> sp. n. (<tp:taxon-name><tp:taxon-name-part taxon-name-part-type="order">Hemiptera</tp:taxon-name-part></tp:taxon-name>, <tp:taxon-name><tp:taxon-name-part taxon-name-part-type="family">Aphididae</tp:taxon-name-part></tp:taxon-name>) – a new fern-feeding aphid species from Thailand</article-title><source>Zookeys</source><day>21</day><month>11</month><year>2014</year><volume>2014</volume><issue>456</issue><fpage>49</fpage><lpage>57</lpage><pub-id pub-id-type="doi">10.3897/zookeys.456.8598</pub-id></mixed-citation></tp:treatment-meta><tp:nomenclature><tp:taxon-name>
                        <tp:taxon-name-part taxon-name-part-type="genus">Micromyzus</tp:taxon-name-part>
                        <tp:taxon-name-part taxon-name-part-type="species">platycerii</tp:taxon-name-part>
                        <object-id xmlns:xlink="http://www.w3.org/1999/xlink" content-type="zoobank" xlink:type="simple">http://zoobank.org/2B599791-2ED2-4D4B-AC09-1A2E8A1AAB11</object-id>
                    </tp:taxon-name><tp:taxon-authority>Mróz &amp; Depa</tp:taxon-authority><tp:taxon-status xmlns:xlink="http://www.w3.org/1999/xlink" xlink:type="simple">sp. n.</tp:taxon-status></tp:nomenclature><tp:treatment-sec sec-type="Etymology"><title>Etymology.</title><p>Named after its host plant, from which it was collected: <italic><tp:taxon-name><tp:taxon-name-part taxon-name-part-type="genus">Platycerium</tp:taxon-name-part> <tp:taxon-name-part taxon-name-part-type="species">coronarium</tp:taxon-name-part></tp:taxon-name></italic> (Konig) Desv.</p></tp:treatment-sec><tp:treatment-sec sec-type="Diagnosis"><title>Diagnosis.</title><p>The species belongs to the genus <italic><tp:taxon-name><tp:taxon-name-part taxon-name-part-type="genus">Micromyzus</tp:taxon-name-part></tp:taxon-name></italic>, because its alate female has dark-bordered wing veins and strongly curved radial sector. The new species differs from other representatives of the genus <italic><tp:taxon-name><tp:taxon-name-part taxon-name-part-type="genus">Micromyzus</tp:taxon-name-part></tp:taxon-name></italic> (including <italic><tp:taxon-name><tp:taxon-name-part taxon-name-part-type="genus">Micromyzus</tp:taxon-name-part> <tp:taxon-name-part taxon-name-part-type="species">katoi</tp:taxon-name-part></tp:taxon-name></italic> <italic>sensu</italic> <xref ref-type="bibr" rid="B2">Eastop 1966</xref>) by:</p><list list-type="bullet"><list-item><p>longer siphunculi: 2.57–3.08 of cauda vs. less than 2.4 in <italic><tp:taxon-name><tp:taxon-name-part taxon-name-part-type="genus">Micromyzus</tp:taxon-name-part> <tp:taxon-name-part taxon-name-part-type="species">katoi</tp:taxon-name-part></tp:taxon-name></italic>, <italic><tp:taxon-name><tp:taxon-name-part taxon-name-part-type="genus">Micromyzus</tp:taxon-name-part> <tp:taxon-name-part taxon-name-part-type="species">vandergooti</tp:taxon-name-part></tp:taxon-name></italic></p></list-item><list-item><p>different ratio of VIa/VIb: apterae 3.87–4.29 (but alatae: 4.54–4.75) vs. 4.4–6.0 in <italic><tp:taxon-name><tp:taxon-name-part taxon-name-part-type="genus">Micromyzus</tp:taxon-name-part> <tp:taxon-name-part taxon-name-part-type="species">katoi</tp:taxon-name-part></tp:taxon-name></italic>;</p></list-item><!--PageBreak--><list-item><p>higher ratio of siphunculus length/diameter of siphunculus in the middle: apterae: 8.17–8.98, alatae 7.04–8.86 vs. 5–8 in <italic><tp:taxon-name><tp:taxon-name-part taxon-name-part-type="genus">Micromyzus</tp:taxon-name-part> <tp:taxon-name-part taxon-name-part-type="species">katoi</tp:taxon-name-part></tp:taxon-name></italic> <italic>sensu</italic> Eastop, 1966;</p></list-item><list-item><p>lack of dorsal sclerotisation vs. dorsal sclerotic crossbars in <italic><tp:taxon-name><tp:taxon-name-part taxon-name-part-type="genus">Micromyzus</tp:taxon-name-part> <tp:taxon-name-part taxon-name-part-type="species">diervillae</tp:taxon-name-part></tp:taxon-name></italic>, <italic><tp:taxon-name><tp:taxon-name-part taxon-name-part-type="genus">Micromyzus</tp:taxon-name-part> <tp:taxon-name-part taxon-name-part-type="species">mawphlangensis</tp:taxon-name-part></tp:taxon-name></italic>;</p></list-item><list-item><p>pale cauda vs. dark cauda in <italic><tp:taxon-name><tp:taxon-name-part taxon-name-part-type="genus">Micromyzus</tp:taxon-name-part> <tp:taxon-name-part taxon-name-part-type="species">niger</tp:taxon-name-part></tp:taxon-name></italic>;</p></list-item><list-item><p>pale tibiae vs. dark tibiae in <italic><tp:taxon-name><tp:taxon-name-part taxon-name-part-type="genus">Micromyzus</tp:taxon-name-part> <tp:taxon-name-part taxon-name-part-type="species">osmundae</tp:taxon-name-part></tp:taxon-name></italic>, <italic><tp:taxon-name><tp:taxon-name-part taxon-name-part-type="genus">Micromyzus</tp:taxon-name-part> <tp:taxon-name-part taxon-name-part-type="species">nikkoensis</tp:taxon-name-part></tp:taxon-name></italic>;</p></list-item><list-item><p>higher number of accessory hairs on ultimate rostral segment than in <italic><tp:taxon-name><tp:taxon-name-part taxon-name-part-type="genus">Micromyzus</tp:taxon-name-part> <tp:taxon-name-part taxon-name-part-type="species">pojanii</tp:taxon-name-part></tp:taxon-name></italic>;</p></list-item><list-item><p>lower number of secondary rhinaria on antennal segment III than in <italic><tp:taxon-name><tp:taxon-name-part taxon-name-part-type="genus">Micromyzus</tp:taxon-name-part> <tp:taxon-name-part taxon-name-part-type="species">hangzhouensis</tp:taxon-name-part></tp:taxon-name></italic>.</p></list-item></list><p>The following key may be applied, which is a modification of the last part of the key to apterae on <italic><tp:taxon-name><tp:taxon-name-part taxon-name-part-type="genus">Polypodium</tp:taxon-name-part></tp:taxon-name></italic> and other fern-feeding aphids from <xref ref-type="bibr" rid="B1">Blackman and Eastop (2006)</xref>. Using their key, <italic><tp:taxon-name><tp:taxon-name-part taxon-name-part-type="genus">Micromyzus</tp:taxon-name-part> <tp:taxon-name-part taxon-name-part-type="species">platycerii</tp:taxon-name-part></tp:taxon-name></italic> will run to couplet 52, where the siph./cauda ratio is discriminatory:</p><table-wrap content-type="key" position="anchor" orientation="portrait"><table rules="all"><tbody><tr><td rowspan="1" colspan="1">52</td><td rowspan="1" colspan="1">SIPH 2.5–3.7 × cauda</td><td rowspan="1" colspan="1"><bold>53</bold></td></tr><tr><td rowspan="1" colspan="1">–</td><td rowspan="1" colspan="1">SIPH 1.6–2.4 × cauda</td><td rowspan="1" colspan="1"><bold>57</bold></td></tr><tr><td rowspan="1" colspan="1">53</td><td rowspan="1" colspan="1">SIPH tapering/cylindrical, or slightly swollen subapically, at least 10 × longer than their width at midlength</td><td rowspan="1" colspan="1"><bold>54</bold></td></tr><tr><td rowspan="1" colspan="1">–</td><td rowspan="1" colspan="1">SIPH slightly swollen in middle (cigar-shaped), less than 10 × longer than their width at midlength</td><td rowspan="1" colspan="1"><bold>56</bold></td></tr><tr><td rowspan="1" colspan="1">54</td><td rowspan="1" colspan="1">R IV+V 1.34–1.62 × HT II, and bearing 8–15 accessory hairs. Dorsum with extensive dark sclerotisation, not segmentally divided</td><td rowspan="1" colspan="1"><bold><italic><tp:taxon-name><tp:taxon-name-part taxon-name-part-type="genus">Micromyzella</tp:taxon-name-part> <tp:taxon-name-part taxon-name-part-type="species">davalliae</tp:taxon-name-part></tp:taxon-name></italic></bold></td></tr><tr><td rowspan="1" colspan="1"><!--PageBreak-->–</td><td rowspan="1" colspan="1">R IV+V 0.85–1.05 × HT II, with only 2–6 accessory hairs. Dorsum pale or with broad dusky sclerotic cross bands</td><td rowspan="1" colspan="1"><bold>55</bold></td></tr><tr><td rowspan="1" colspan="1">55</td><td rowspan="1" colspan="1">R IV+V with 2 accessory hairs. Cauda much paler than SIPH, with several or all of hairs short and blunt</td><td rowspan="1" colspan="1"><bold><italic><tp:taxon-name><tp:taxon-name-part taxon-name-part-type="genus">Micromyzella</tp:taxon-name-part> <tp:taxon-name-part taxon-name-part-type="species">sleonensis</tp:taxon-name-part></tp:taxon-name></italic></bold></td></tr><tr><td rowspan="1" colspan="1">–</td><td rowspan="1" colspan="1">R IV+V with 5–6 accessory hairs. Cauda dusky/dark with all hairs fine-pointed</td><td rowspan="1" colspan="1"><bold><italic><tp:taxon-name><tp:taxon-name-part taxon-name-part-type="genus">Micromyzus</tp:taxon-name-part> <tp:taxon-name-part taxon-name-part-type="species">pojanii</tp:taxon-name-part></tp:taxon-name></italic></bold></td></tr><tr><td rowspan="1" colspan="1">56</td><td rowspan="1" colspan="1">R IV+V c.1.1 × HT II, with 4 accessory hairs. Dorsum mainly pale, with a fragmented spinal patch on ABD TERG 1–3</td><td rowspan="1" colspan="1"><bold><italic><tp:taxon-name><tp:taxon-name-part taxon-name-part-type="genus">Micromyzus</tp:taxon-name-part> <tp:taxon-name-part taxon-name-part-type="species">mawphlangensis</tp:taxon-name-part></tp:taxon-name></italic></bold>*</td></tr><tr><td rowspan="1" colspan="1">–</td><td rowspan="1" colspan="1">R IV+V 1.67–2.25 × HT II, with 8–12 accessory hairs</td><td rowspan="1" colspan="1"><bold>61</bold></td></tr><tr><td rowspan="1" colspan="1">57</td><td rowspan="1" colspan="1">HT II 0.104–0.118 mm long. R IV+V 1.05–1.24 × HT II. SIPH thin and cylindrical</td><td rowspan="1" colspan="1"><bold>58</bold></td></tr><tr><td rowspan="1" colspan="1">–</td><td rowspan="1" colspan="1">HT II 0.07–0.09 mm long. R IV+V 1.25–2.3 × HT II. SIPH rather thick, often somewhat cigar-shaped</td><td rowspan="1" colspan="1"><bold>59</bold></td></tr><tr><td rowspan="1" colspan="1">58</td><td rowspan="1" colspan="1">First tarsal segments all with 2 hairs. Cauda dark. ANT BASE VI 0.132–0.155 mm. R IV+V 0.81–0.92 × ANT BASE VI</td><td rowspan="1" colspan="1"><bold><italic><tp:taxon-name><tp:taxon-name-part taxon-name-part-type="genus">Micromyzella</tp:taxon-name-part> <tp:taxon-name-part taxon-name-part-type="species">kathleenae</tp:taxon-name-part></tp:taxon-name></italic></bold></td></tr><tr><td rowspan="1" colspan="1">–</td><td rowspan="1" colspan="1">First tarsal segments all with 3 hairs. Cauda pale. ANT BASE VI 0.099–0.127 mm. R IV+V 0.91–1.13 × ANT BASE VI</td><td rowspan="1" colspan="1"><bold><italic><tp:taxon-name><tp:taxon-name-part taxon-name-part-type="genus">Micromyzella</tp:taxon-name-part> <tp:taxon-name-part taxon-name-part-type="species">sophiae</tp:taxon-name-part></tp:taxon-name></italic></bold></td></tr><tr><td rowspan="1" colspan="1">59</td><td rowspan="1" colspan="1">R IV+V 1.7–2.3 × HT II and bearing 8–14 accessory hairs. ANT PT/BASE 4.4–6.0</td><td rowspan="1" colspan="1"><bold><italic><tp:taxon-name><tp:taxon-name-part taxon-name-part-type="genus">Micromyzus</tp:taxon-name-part> <tp:taxon-name-part taxon-name-part-type="species">katoi</tp:taxon-name-part></tp:taxon-name></italic> group</bold></td></tr><tr><td rowspan="1" colspan="1">–</td><td rowspan="1" colspan="1">R IV+V 1.2–1.7 × HT II and bearing 4–9 accessory hairs. ANT PT/BASE 2.5–4.6</td><td rowspan="1" colspan="1"><bold>60</bold></td></tr><tr><td rowspan="1" colspan="1">60</td><td rowspan="1" colspan="1">SIPH 1.6–2.0 × cauda. ANT III without rhinaria (?). ANT PT/BASE 2.5–3.3. First tarsal segments with 3 or 4 hairs</td><td rowspan="1" colspan="1"><bold><italic><tp:taxon-name><tp:taxon-name-part taxon-name-part-type="genus">Micromyzus</tp:taxon-name-part> <tp:taxon-name-part taxon-name-part-type="species">vandergooti</tp:taxon-name-part></tp:taxon-name></italic></bold>*</td></tr><tr><td rowspan="1" colspan="1">–</td><td rowspan="1" colspan="1">SIPH 2.0–2.3 × cauda. ANT III usually with 1 or more rhinaria. ANT PT/BASE 3.0–4.6. First tarsal segments with 2 or 3 hairs</td><td rowspan="1" colspan="1"><bold><italic><tp:taxon-name><tp:taxon-name-part taxon-name-part-type="genus">Micromyzella</tp:taxon-name-part> <tp:taxon-name-part taxon-name-part-type="species">filicis</tp:taxon-name-part></tp:taxon-name></italic></bold></td></tr><tr><td rowspan="1" colspan="1">61</td><td rowspan="1" colspan="1">Dorsum uniformly dark</td><td rowspan="1" colspan="1"><bold><italic><tp:taxon-name><tp:taxon-name-part taxon-name-part-type="genus">Micromyzella</tp:taxon-name-part> <tp:taxon-name-part taxon-name-part-type="species">pterisoides</tp:taxon-name-part></tp:taxon-name></italic></bold></td></tr><tr><td rowspan="1" colspan="1">–</td><td rowspan="1" colspan="1">Dorsum pale, membranous</td><td rowspan="1" colspan="1"><bold><italic><tp:taxon-name><tp:taxon-name-part taxon-name-part-type="genus">Micromyzus</tp:taxon-name-part> <tp:taxon-name-part taxon-name-part-type="species">platycerii</tp:taxon-name-part></tp:taxon-name></italic> sp. n.</bold></td></tr></tbody></table></table-wrap></tp:treatment-sec><tp:treatment-sec sec-type="Descriptions"><title>Descriptions.</title><p>Apterous viviparous female (Fig. <xref ref-type="fig" rid="F1">1</xref>) (measurements based on 6 specimens). Body in life brown, with reddish eyes. Body 2.16–2.68 mm long (incl. cauda), weakly pigmented. Head weakly sclerotised, with sparse and minute spicules on well developed, diverging frontal tubercles (Fig. <xref ref-type="fig" rid="F2">2</xref>). Antenna 6 segmented, 2.96–3.23 mm long, 1.20–1.26 of body length, covered with short setae, shorter than basal diameter of antennal segment III. Antennal segments I and II dusky, antennal segment III pale, with darker tip and 1- 2 secondary rhinaria on basal part, 0.68–0.81 mm long; antennal segment IV darker towards the end, 0.61–0.72 mm long; antennal segment V dark, 0.42–0.51 mm long; antennal segment VI dark, VIa: 0.17–0.19 mm, VIb: 0.74–0.77 mm, ratio VIa/VIb 3.87–4.29. Rostrum 0.71–0.82 mm long, reaching to the hind coxae, 0.28–0.34 of body length, 0.91–1.16 of the length of antennal segment III. Ultimate rostral segment 0.186–0.192 mm long, 1.81–2.00 of the second segment of hind tarsus, with 8–11 accessory setae.</p><fig id="F1" position="float" orientation="portrait"><label>Figure 1.</label><caption><p>Microscopic slide of the holotype specimen – apterous viviparous female of <italic><tp:taxon-name><tp:taxon-name-part taxon-name-part-type="genus">Micromyzus</tp:taxon-name-part> <tp:taxon-name-part taxon-name-part-type="species">platycerii</tp:taxon-name-part></tp:taxon-name></italic>.</p></caption><graphic xmlns:xlink="http://www.w3.org/1999/xlink" xlink:href="zookeys-456-049-g001.jpg" position="float" orientation="portrait" xlink:type="simple" id="oo_34431.jpg"/></fig><fig id="F2" position="float" orientation="portrait"><label>Figures 2–4.</label><caption><p>Morphological features of apterous viviparous female of <italic><tp:taxon-name><tp:taxon-name-part taxon-name-part-type="genus">Micromyzus</tp:taxon-name-part> <tp:taxon-name-part taxon-name-part-type="species">platycerii</tp:taxon-name-part></tp:taxon-name></italic>: <bold>2</bold> head and rostrum <bold>3</bold> tarsus of hind leg <bold>4</bold> cauda and apex of siphunculus.</p></caption><graphic xmlns:xlink="http://www.w3.org/1999/xlink" xlink:href="zookeys-456-049-g002.jpg" position="float" orientation="portrait" xlink:type="simple" id="oo_34432.jpg"/></fig><p>Prothorax sclerotised, mesothorax with marginal and spinal sclerites, metathorax with marginal sclerites only. Mesothoracic furca not separated, weakly pigmented. <!--PageBreak--><!--PageBreak-->Legs covered by short, pointed hairs, shorter than the middle diameter of tibia. Distal half of femora dark; tibiae pale except for dark apices, tarsi black. Ventral side of each first tarsal segment with one thick, pointed, peg-like seta and two thinner setae (Fig. <xref ref-type="fig" rid="F2">3</xref>). Second segment of tarsus 0.096–0.103 mm long.</p><p>Abdomen membranous, with single, very small marginal scleroites, sometimes bearing a small marginal tubercle on abdominal tergite II or III. Small antesiphuncular and bigger postsiphuncular sclerites present. Each tergite with a row of short, pointed setae. Reniform spiracles placed at the posterior end of small scleroits. Siphunculi dark, slightly swollen in the middle, discretely imbricated, with 2–3 rows of distinct imbrications just below the apex (Fig. <xref ref-type="fig" rid="F2">4</xref>), 0.59–0.69 mm long, 2.57–2.77 of cauda. Subgenital fig broadly elliptical, 0.26–0.31 mm wide, with 2–3 longer setae on its anterior border and a row of shorter setae at its posterior border. Cauda pale, finger-shaped with broader base, 0.22–0.27 mm long, with 4–5 setae (Fig. <xref ref-type="fig" rid="F2">4</xref>).</p><p>Alate viviparous female (Fig. <xref ref-type="fig" rid="F3">5</xref>) (measurements based on 2 specimens). Body in life brown, 1.95–1.97 mm long (incl. cauda). Head sclerotised, dark and smooth, with low, divergent frontal tubercles, only delicately imbricated; covered sparsely with a few short, pointed setae (Fig. <xref ref-type="fig" rid="F4">6</xref>). Compound eyes well developed, with triommatidium. Antennae 2.63–2.69 mm long, 1.35–1.36 of body length; antennal segments I–III darker than IV–VI. Length of antennal segments: III 0.56–0.59, IV 0.55–0.56, V 0.42–0.43, VIa 0.15–0.17, VIb 0.73–0.76, ratio of VIb/VIa 4.54–4.75. Antennal segment III with 11–14 secondary rhinaria along its entire length (Fig. <xref ref-type="fig" rid="F4">7</xref>), segment <!--PageBreak--><!--PageBreak-->covered with setae shorter than 0.5 of its basal diameter. Rostrum 0.85–0.90 mm long, 1.43–1.59 of the length of antennal segment III, 0.43–0.46 of body length, reaching past hind coxae. Ultimate rostral segment 0.18–0.19 mm long, 2.00–2.07 of the second segment of hind tarsus, with 8–9 accessory setae.</p><fig id="F3" position="float" orientation="portrait"><label>Figure 5.</label><caption><p>Microscopic slide of the paratype specimen – alate viviparous female of <italic><tp:taxon-name><tp:taxon-name-part taxon-name-part-type="genus">Micromyzus</tp:taxon-name-part> <tp:taxon-name-part taxon-name-part-type="species">platycerii</tp:taxon-name-part></tp:taxon-name></italic>.</p></caption><graphic xmlns:xlink="http://www.w3.org/1999/xlink" xlink:href="zookeys-456-049-g003.jpg" position="float" orientation="portrait" xlink:type="simple" id="oo_34433.jpg"/></fig><fig id="F4" position="float" orientation="portrait"><label>Figures 6–8.</label><caption><p>Morphological features of alate viviparous female of <italic><tp:taxon-name><tp:taxon-name-part taxon-name-part-type="genus">Micromyzus</tp:taxon-name-part> <tp:taxon-name-part taxon-name-part-type="species">platycerii</tp:taxon-name-part></tp:taxon-name></italic>: <bold>6</bold> head <bold>7</bold> 3<sup>rd</sup> antennal segment <bold>8</bold> cauda and apex of siphunculus.</p></caption><graphic xmlns:xlink="http://www.w3.org/1999/xlink" xlink:href="zookeys-456-049-g004.jpg" position="float" orientation="portrait" xlink:type="simple" id="oo_34434.jpg"/></fig><p>Thorax heavily sclerotised. Wings with very dark pigmentation of veins and their borders, especially on proximal cubital vein (Fig. <xref ref-type="fig" rid="F2">2</xref>). Media of fore wing with two forks. Radial sector strongly curved. Legs dusky, with darker apices of femora and tibiae, covered with short pointed setae. Tarsi dusky, first segment with 3 setae, including one sensory peg-like seta; second segment of hind tarsus 0.09 mm long.</p><p>Abdomen membranous, with transverse rows of short, pointed setae and with marginal sclerites only. Antesiphuncular and postsiphuncular sclerites well developed. Reniform spiracles placed at the posterior end of small scleroits. Genital fig broadly oval, 0.23–0.26 mm wide, with two setae on the anterior edge and 4–6 setae on the posterior edge. Siphunculi 0.50–0.51 mm long, 2.60–3.08 of the length of cauda, clavate, slightly swollen in the middle, dusky, with 2–3 rows of distinct imbrications at the apex, just below weakly developed flange (Fig. <xref ref-type="fig" rid="F4">8</xref>). Cauda finger-shaped, pale, 0.17–0.19 mm long, with 4–5 setae.</p></tp:treatment-sec><tp:treatment-sec sec-type="Biology"><title>Biology.</title><p>The brown, shiny aphids were feeding on young shoots of <italic><tp:taxon-name><tp:taxon-name-part taxon-name-part-type="genus">Platycerium</tp:taxon-name-part> <tp:taxon-name-part taxon-name-part-type="species">coronarium</tp:taxon-name-part></tp:taxon-name></italic>, in great numbers on the undersides of leaves.</p></tp:treatment-sec><ref-list><ref id="B2"><mixed-citation xmlns:xlink="http://www.w3.org/1999/xlink" xlink:type="simple"><person-group><name name-style="western"><surname>Eastop</surname><given-names>VF</given-names></name></person-group> (<year>1966</year>) <article-title>A taxonomic study of Australian <tp:taxon-name><tp:taxon-name-part taxon-name-part-type="superfamily">Aphidoidea</tp:taxon-name-part></tp:taxon-name> (<tp:taxon-name><tp:taxon-name-part taxon-name-part-type="suborder">Homoptera</tp:taxon-name-part></tp:taxon-name>).</article-title><source>Australian Journal of Zoology</source><volume>14</volume>: <fpage>399</fpage>–<lpage>392</lpage>. doi: <ext-link ext-link-type="doi" xlink:href="10.1071/ZO9660399" xlink:type="simple">10.1071/ZO9660399</ext-link></mixed-citation></ref><ref id="B1"><mixed-citation xmlns:xlink="http://www.w3.org/1999/xlink" xlink:type="simple"><person-group><name name-style="western"><surname>Blackman</surname><given-names>RL</given-names></name><name name-style="western"><surname>Eastop</surname><given-names>V</given-names></name></person-group> (<year>2006</year>) <source>Aphids on World’s herbaceous plants and shrubs</source>. <publisher-name>Wiley</publisher-name>, <publisher-loc>Chichester</publisher-loc>, <size units="page">1439 pp</size>. <ext-link ext-link-type="uri" xlink:href="http://www.aphidsonworldsplants.info" xlink:type="simple">http://www.aphidsonworldsplants.info</ext-link></mixed-citation></ref></ref-list></tp:taxon-treatment>
